# Supplementary material for: Previously Undescribed Gross HACE1 Deletions as a Cause of Autosomal Recessive Spastic Paraplegia
Source: Genes (Basel). 2022 Nov 23;13(12):2186. doi: 10.3390/genes13122186 (PMC9778407; doi:10.3390/genes13122186)
Supplement: Supplementary file 1 [file genes-13-02186-s001.zip]

Archive with 2 entries (2 files):
- ClinExome2019_final genes list_Supplementary Material S1.xlsx
- HACE 1 isoforms_Supplementary Material S2.pdf
