# Supplementary material for: Previously Undescribed Gross HACE1 Deletions as a Cause of Autosomal Recessive Spastic Paraplegia
Source: Genes (Basel). 2022 Nov 23;13(12):2186. doi: 10.3390/genes13122186 (PMC9778407; doi:10.3390/genes13122186)
Supplement: Supplementary file 1 [file genes-13-02186-s001.zip › ClinExome2019_final genes list_Supplementary Material S1.xlsx]

## Sheet: Лист1
DCTN4
FCN3
FGFR4
GC
INPP5F
LCP1
LOXL1
NFKBIE
PPARD
RMI1
APC
ATM
ATR
AURKA
BARD1
CCR5
CHL1
CIR1
CPT2
DCLRE1B
FANCA
fen1
GLI2
LDB3
MEIS2
MFRP
MIB1
MMP9
p14arf
PMS2
POU5F1
SOX4
SPEN
TBX2
TK2
TP53
TYK2
UCP2
A2M
A2ML1
AAAS
AAGAB
AATF
ABAT
ABCA1
ABCA12
ABCA3
ABCA4
ABCA7
ABCB1
ABCB11
ABCB4
ABCB6
ABCC11
ABCC12
ABCC2
ABCC4
ABCC6
ABCC8
ABCC9
ABCD1
ABCD3
ABCG5
ABCG8
ABHD12
ABHD5
ABL1
ABRAXAS1
ABRAXAS2
ABTB1
ACACA
ACACB
ACAD8
ACAD9
ACADM
ACADSB
ACADVL
ACAN
ACAT1
ACBD5
ACD
ACE
ACO2
ACOX1
ACOX2
ACP5
ACTA1
ACTA2
ACTB
ACTC1
ACTG1
ACTG2
ACTN2
ACTRT1
ACVR1
ACVR2B
ACVRL1
ACY1
ADA2
ADAM10
ADAM29
ADAM9
ADAMTS1
ADAMTS13
ADAMTS17
ADAMTS18
ADAMTS2
ADAMTS5
ADAMTSL4
ADAR
ADCY1
ADCY3
ADCY5
ADCY9
ADD1
ADD3
ADGRA3
ADGRB3
ADGRG1
ADGRG2
ADGRV1
ADIPOQ
ADIPOR1
ADK
ADNP
ADRA2B
ADRB2
ADSL
AFF2
AFF4
AFG3L2
AFP
AGA
AGAP1
AGBL5
AGGF1
AGK
AGL
AGPS
AGRN
AGT
AGTR1
AGTR2
AGXT2
AHCY
AHDC1
AHI1
AHNAK
AHNAK2
AHR
AICDA
AIFM1
AIP
AIP1
AIPL1
AIRE
AK2
ak2b
AK3
AK7
AK9
AKAP10
AKAP12
AKAP13
AKAP9
AKR1C3
AKR1C4
AKT1
AKT2
AKT3
ALAD
ALAS2
ALB
ALCAM
ALDH18A1
ALDH1A2
ALDH1B1
ALDH3A2
ALDH4A1
ALDH5A1
ALDH6A1
ALDH7A1
ALDH9A1
ALDOA
ALDOB
ALG1
ALG10B
ALG12
ALG14
ALG2
ALG3
ALG6
ALG8
ALG9
ALK
ALMS1
ALOX12B
ALOXE3
aloxe3tv1
ALPG
ALPK2
ALPK3
ALPL
ALS2
ALX1
ALX3
ALX4
AMACR
AMER1
AMH
AMHR2
AMIR196A2
AMMECR1
AMN
AMOT
AMPD2
AMT
ANAPC10
ANGPT2
ANK2
ANKH
ANKRD1
ANKRD11
ankrd11tv1
ANKRD24
ANKS1B
ANO10
ANO3
ANO5
ANO6
ANOS1
ANTXR1
ANTXR2
ANXA11
AOS
AP1S2
AP3B1
AP3D1
AP4B1
AP4S1
APAF1
APCDD1
APEX1
APOA1
APOA2
APOA5
APOB
APOC2
APOC3
APOE
APOL1
APOPT1
APP
APRT
APTX
AQP1
AQP2
AQP3
AR
ARAP3
ARFGEF2
ARG1
ARGLU1
ARHGAP21
ARHGAP29
ARHGAP5
ARHGEF1
ARHGEF10
ARHGEF11
ARHGEF18
ARHGEF4
ARHGEF9
ARID1A
ARID1B
ARID3C
ARID5A
ARID5B
ARL11
ARL13B
ARL14EP
ARL15
ARL2BP
ARL3
ARL6
ARL6IP6
ARMC4
ARMC9
ARPC1B
ARSA
ARSB
ARSE
ARSG
ARX
ASAH1
ASB10
asb10i3
ASCC1
ascc1tv2
ASCC3
ASF1A
ASIC2
ASL
ASNS
ASPA
ASPH
ASPN
ASS1
ASTE1
ASTN1
ASTN2
ASXL1
ASXL3
ATAD1
ATAD3A
ATAD5
ATCAY
ATE1
ATF6
ATG5
ATG7
ATIC
ATL1
ATN1
ATOH7
ATP13A2
ATP13A3
ATP13A4
ATP13A5
ATP1A1
ATP1A3
ATP2A1
ATP2A2
atp2a2b
ATP2B3
ATP2C1
ATP6V0A2
ATP6V0A4
ATP6V0C
ATP6V1B1
ATP6V1B2
ATP6V1H
ATP7A
ATP7B
ATP8A2
ATP8B1
ATRIP
ATRX
ATXN1
ATXN10
ATXN2
ATXN3
ATXN7
ATXN8
ATXN8OS
AURKB
AUTS2
AVP
AVPR2
AXIN1
AXIN2
AZF
B3GALT6
B3GAT3
B3GLCT
B4GALT3
B4GAT1
B9D1
b9d1tv1
B9D2
BAD
BAG3
BAG6
BAIAP3
BANK1
BAP1
BARX1
BAX
BAZ1B
BBOX1
BBRF1
BBS1
BBS10
BBS12
BBS2
BBS4
BBS5
BBS7
BBS9
BCAP31
BCAT2
BCCIP
BCHE
BCKDHA
BCKDHB
BCL10
BCL11A
BCL9
BCL9L
BCLAF1
BCOR
BCR
BCS1L
BDKRB2
BDNF
BDP1
BEAN1
BEST1
best1tvx10
BFSP1
BGLAP
BGN
BIN1
bin1ms
BLK
BLM
BLOC1S3
BLOC1S6
BLVRA
BMP1
BMP10
bmp1-1
BMP15
BMP2
BMP2K
BMP3
BMP4
BMP5
BMPER
BMPR1A
BMPR1B
BMPR2
BNC2
BOC
BOLA3
BPGM
BPTF
BRAF
BRCA1
BRCA2
BRCC3
BRD4
BRF1
BRIP1
BSCL2
BSND
BTD
BTG1
BTK
BTNL2
BTRC
BUB1
BUB1B
BUB3
BVES
C12orf10
C12orf57
C12orf65
C12orf66
C15orf62
C16orf72
C19orf12
C1orf100
C1QA
C1QB
C1QBP
C1QC
C1QTNF4
C1QTNF5
C1S
C21orf2
C21orf2i4
C2CD3
c2cd3tv1
C2orf40
C3
C3orf67
C4A
C4B
C5
C5AR2
c5orf42a
C8orf37
C9
C9orf72
CA2
CA4
CA5A
CA8
CABIN1
CABP2
CABP4
CACNA1A
cacna1ai4
CACNA1C
cacna1ct11
cacna1ct23
CACNA1F
CACNA1G
CACNA1H
CACNA1S
CACNA2D1
CACNA2D4
CACNB1
CACNB2
cacnb2i2
cacnb2i4
cacnb2i5
CACNB4
CAD
CADM2
CADPS
CALCA
CALHM1
CALM1
CALM2
CALM3
CALR3
CAMTA2
CANT1
CAPN10
CAPN3
CAPN5
CAPZA1
CARD10
CARD14
CARD8
CARD9
CARNS1
CARS2
CARTPT
CASK
CASP1
CASP10
CASP14
CASP3
CASP8
CASP9
CASQ1
CASQ2
CASR
CAST
CASZ1
CAT
CATSPER2
CAV1
CAV3
CAVIN4
CBFB
CBL
CBR3
CBS
CC2D2A
CCDC103
CCDC114
CCDC148
CCDC151
CCDC160
CCDC170
CCDC18
CCDC22
CCDC39
CCDC40
CCDC50
CCDC65
CCDC88A
CCDC91
CCER2
CCKBR
CCL26
CCM2
CCND2
CCND3
CCNE1
CCNF
CCNO
CCNQ
CCP110
CCS
CCT2
CD101
CD14
CD164
CD19
CD1A
CD247
CD27
CD33
CD36
CD38
CD3D
CD3E
CD3G
CD40
CD40LG
CD44
CD46
CD5
CD55
CD59
CD70
CD8A
CD9
CD96
CDAN1
CDC14A
CDC42
CDC42BPB
CDC45
CDC6
CDC73
CDCA7L
CDH1
CDH12
CDH16
CDH18
CDH19
CDH2
CDH23
cdh23tv6
CDH3
CDH4
CDHR1
CDK10
CDK13
CDK20
CDK4
CDK5
CDK5RAP2
CDK9
CDKL5
CDKN1A
CDKN1B
CDKN1C
CDKN2A
CDKN2B
CDKN2C
CDO1
CDSN
CDT1
CEACAM16
CEBPA
CEBPE
CEL
CELA1
CELF4
CELSR1
CELSR2
CELSR3
CENPE
CENPH
CENPJ
CEP104
CEP120
CEP152
CEP164
CEP19
CEP250
CEP290
CEP41
CEP55
CEP57
CEP78
CEP83
CEP89
CER1
CERKL
CERS1
CERS3
CETP
CFAP298
CFAP300
CFAP46
CFAP52
CFAP53
CFAP57
CFAP58
CFC1
CFD
CFH
CFHR1
CFHR5
CFI
CFL2
cflartv7
CFTR
CHAF1A
CHAF1B
CHAT
CHCHD10
CHD1
CHD1L
CHD2
CHD4
CHD7
chd7tv2
CHD8
CHEK2
CHID1
CHIT1
CHKB
CHM
CHMP1A
CHMP2B
CHN1
CHRDL1
CHRM2
CHRM3
CHRNA1
CHRNA3
CHRNA4
CHRNA5
CHRNA7
CHRNB1
CHRNB3
CHRNB4
CHRND
CHRNE
CHRNG
CHST14
CHST3
CHST8
CHSY1
CHUK
CIB2
CIC
CIITA
CIP2A
CISD2
CIT
CITED2
CKAP2L
CLCN1
CLCN2
CLCN4
CLCN5
CLCNKB
CLDN1
CLDN14
CLDN2
CLIC5
CLMP
CLN3
CLN5
CLN6
CLN8
CLOCK
CLP1
CLPB
CLPP
CLPTM1L
CLPX
CLRN1
clrn1tv4
CLSTN1
CLTC
CLTCL1
CLU
CMYA5
CNBP
CNDP2
CNGA1
CNGA2
CNGA3
CNGB1
CNGB3
CNN2
CNNM4
CNR1
CNTN1
CNTN4
CNTN5
CNTN6
CNTNAP1
CNTNAP2
CNTNAP4
CNTROB
COA3
COA5
COA6
COA7
COCH
COG4
COG5
COG7
COL10A1
COL11A1
COL11A2
COL12A1
COL13A1
COL15A1
COL17A1
COL18A1
col18a1l
COL1A1
COL1A2
COL27A1
COL2A1
COL3A1
COL4A1
COL4A4
COL4A5
COL4A6
COL5A1
COL5A2
COL6A1
COL6A2
col6a2tv2c2a
COL6A3
COL6A5
COL7A1
COL8A2
COL9A1
COL9A2
COL9A3
COLQ
colqtv2
COMP
COMT
COQ4
COQ6
COQ7
COQ8A
COQ8B
CORIN
COX10
COX15
COX4I2
COX5A
COX7A2L
CP
CPA1
CPA6
CPB1
CPLANE1
CPLX1
CPN1
CPOX
CPS1
CPT1A
CPT1B
CPXM1
CR1
CRB1
CREB1
CREBBP
CRELD1
CRELD2
CRHR1
CRIPT
CRK
CRKL
CRTAP
CRX
CRYAB
CRYBA1
CRYBA2
CRYBB1
CRYBB2
CRYBB3
CRYGC
CRYL1
CSF1R
CSF2RB
CSF3R
CSH1
CSMD1
CSMD3
CSNK1D
CSNK2A2
CSNK2B
CSPP1
CSRP1
CSRP3
CSTA
CSTB
CTBP2
CTC1
CTCF
CTF1
CTH
CTLA4
CTNNA1
CTNNA3
CTNNB1
CTNND1
CTNND2
CTNS
CTR9
CTRC
CTSA
CTSB
CTSC
CTSD
CTSF
CTSK
CUBN
CUL3
CUL4B
CUL7
CUX1
CWC27
CWF19L2
CX3CR1
CXCL8
CXCR1
CXCR2
CXCR4
CXorf36
CYB5R3
CYBA
CYBB
CYFIP1
CYLD
CYP11A1
CYP11B2
CYP17A1
CYP19A1
CYP1A1
CYP1A2
CYP1B1
CYP21A2
CYP26A1
CYP26B1
CYP26C1
CYP27A1
CYP2E1
CYP2F1
CYP3A4
CYP3A43
CYP3A5
CYP4F22
CYP4V2
CYP7B1
CYR61
D2HGDH
DAAM1
DAB1
DAB2
DAB2IP
DAG1
DAND5
DAPK1
DAPK3
DAW1
DBH
DBT
DCAF17
DCAF4
DCC
DCHS1
DCLRE1A
DCLRE1C
DCTN1
DCX
DCXR
DDB2
DDC
DDHD2
DDX11
DDX20
DDX27
DDX3X
DDX41
DDX58
DDX59
DENND3
DENND4B
DEPDC5
DES
DGCR5
DGCR6
DGCR8
DGUOK
DHCR24
DHCR7
DHDDS
DHFR
DHODH
DHX38
DIABLO
DIAPH1
DIAPH3
DICER1
DIS3L2
DISC1
DISP1
DKC1
DLC1
DLD
DLEC1
DLEU7
DLG1
DLG5
DLGAP3
DLK1
DLL3
DLST
DLX3
DLX5
DLX6
DMAC1
DMBT1
DMBX1
DMD
DMGDH
DMKN
DMPK
DMRT2
DMXL1
DMXL2
DNA2
DNAAF1
DNAAF2
DNAAF3
DNAAF4
DNAAF5
DNAH1
DNAH10
DNAH11
DNAH12
DNAH14
DNAH5
DNAH6
DNAH7
DNAH8
DNAH9
DNAI1
DNAI2
DNAJB13
DNAJB6
DNAJC17
DNAJC21
DNAJC3
DNAJC5
DNAJC9
DNAL1
DNAL4
DNASE1
DNASE1L3
DNM1L
DNMT1
DNMT3A
DNMT3B
dnmt3bdel
DOCK2
DOCK5
DOCK7
DOCK8
DOK7
DOLK
DONSON
DOT1L
DPAGT1
DPH1
DPH7
DPM1
DPP6
dpp6i1
DPT
DPY19L2
DPYD
DPYS
DRAM2
DRC1
DRD1
DRD2
DRD3
DRD4
DROSHA
DSC2
DSG1
DSG2
DSG4
DSP
DSPP
DSTYK
DTNA
dtnatv7
DTNB
DTNBP1
DUOX2
DUOXA2
DUSP22
DUSP6
DVL1
DVL2
DVL3
DYM
DYNC1H1
DYNC1I1
DYNC2H1
DYNC2LI1
DYNLRB2
DYRK1A
DYRK1B
DYSF
dyt3
DZIP1L
E2F6
EARS2
EBP
ECE1
ECEL1
ECHS1
ECM1
EDA
EDA2R
EDAR
EDARADD
EDEM1
EDN1
EDN3
EDNRA
EDNRB
EDRF1
EED
EEF1A2
EEF2
EEPD1
EFEMP1
EFEMP2
EFHC1
EFNA4
EFNB1
EFNB2
EFTUD2
EGF
EGFR
EGLN1
EGLN2
EGR2
EHHADH
EHMT1
EIF2AK3
EIF2AK4
EIF2B1
EIF2B2
EIF2B3
EIF2B4
EIF2B5
EIF2S3
EIF3C
EIF3H
EIF4A3
ELAC2
ELMO1
ELMO2
ELMOD3
ELN
ELOA
ELOVL4
ELOVL5
ELP1
EMC1
EMC8
EMD
EME2
EMG1
EMID1
EMILIN2
EML6
EMX2
EN1
ENG
engtv2
ENO3
ENOX1
ENPP1
EP300
EP400
EPAS1
EPB41
EPB41L1
EPCAM
EPG5
EPHA2
EPHA3
EPHA5
EPHB2
EPHB4
EPHB6
EPHX1
EPM2A
EPO
EPS8L2
EPX
ERAL1
ERAP1
ERAP2
ERBB2
ERBB3
ERBB4
ERC1
ERCC1
ERCC2
ERCC3
ERCC4
ERCC5
ERCC6
ERCC8
ERF
ERLIN2
ESCO2
ESPL1
ESPN
ESR1
ESR2
ESRRB
ESRRG
ETFA
ETFB
ETFDH
ETHE1
ETNPPL
ETS1
ETV3L
ETV4
ETV6
EVC
EVC2
EVI5
EXO1
EXOC4
EXOC8
EXOSC2
EXOSC3
EXOSC8
EXT1
EXT2
EXTL3
EYA1
EYA4
EYS
EZH2
F10
F11
F12
F13A1
F2
F2R
F5
F7
F8
F9
FAAH
FAAP24
FADD
FAF1
FAH
FAM111A
FAM120AOS
FAM136A
FAM151A
FAM161A
FAM166A
FAM20A
FAM20C
FAM222B
FAM27E5
FAM3C
FAN1
FANCB
FANCC
FANCD2
FANCE
FANCF
FANCG
FANCI
FANCL
FANCM
FARS2
FAS
FASLG
FASN
FASTKD2
FAT3
FAT4
FBLIM1
FBLN1
FBLN2
FBLN5
FBLN7
FBN1
FBN2
FBN3
FBP1
FBXL4
FBXO24
FBXO32
FBXO38
FBXO7
FBXW11
FBXW7
FCGBP
FCGR3A
FCGR3B
FCN2
FCRL4
FDPS
FDXR
FECH
FEM1A
FERMT1
FERMT3
FGA
FGB
FGD1
FGD4
FGF10
FGF12
FGF13
FGF14
FGF19
FGF20
FGF23
FGF3
FGF5
FGF8
FGF9
FGFBP1
FGFR1
fgfr1tv5
FGFR2
FGFR3
FGFRL1
FGL1
FH
FHL1
FHL2
FHOD3
FIBP
FIG4
FIP1L1
FITM2
FKBP10
FKBP5
FKBP6
FKBPL
FKRP
FKTN
FLCN
flcntv2
FLG
flg10.2
flg11
FLG2
FLNA
FLNB
FLNC
FLT1
FLT3
FLT4
FLVCR1
FMN1
FMO3
FMR1
FN1
FN3K
FNBP4
FOCAD
FOLR1
FOS
FOXA2
FOXA3
FOXC1
FOXC2
FOXD3
FOXD4
FOXE1
FOXE3
FOXF1
FOXF2
FOXG1
FOXH1
FOXI1
FOXI3
FOXK1
FOXL1
FOXL2
FOXN1
FOXP1
FOXP2
FOXP3
FOXP4
FRAS1
FREM1
FREM2
FRG1
FRZB
FSCN2
FSHR
FSTL4
FTCD
FTL
FUCA1
FUS
FUT1
FUT2
FUZ
FXN
FZD10
FZD2
FZD3
FZD5
FZD6
FZD9
G6PC
G6PC3
GAA
GABRA1
GABRA6
GABRB3
gabrb3i2
GABRD
GABRG1
GABRG2
GAL3ST2
GAL3ST4
GALC
GALK1
GALNS
GALNT12
GALNT14
GALNT3
GAMT
GAN
GANAB
GARS
GAS2L2
GAS7
GAS8
GATA1
GATA2
GATA3
GATA4
GATA5
GATA6
GATAD1
GATAD2A
GATAD2B
GATM
GBA
GBE1
GCGR
GCH1
GCK
GCLC
GCN1
GCNT2
GDAP1
GDF1
GDF2
GDF3
GDF5
GDF6
GDF7
GDF9
GDNF
GEMIN4
GEN1
GFAP
GFER
GFI1
GFI1B
GFM2
GFPT1
gfpt1msv
GFRA1
GFRA2
GGCX
GGT1
GH1
GHR
GHRHR
GHSR
GIF
GIGYF2
GINS3
GIPC3
GIPR
GJA1
GJA3
GJA4
GJA5
GJA8
GJA9
GJB1
GJB2
GJB3
GJB4
GJB6
GJC1
GJC3
GK
GLA
GLB1
GLDC
GLE1
GLG1
GLI1
GLI3
GLMN
GLRA1
GLRB
GLRX3
GLYCTK
GM2A
GMDS
GMNN
GMPPB
GNA11
GNAI3
GNAO1
GNAQ
GNAS
GNAT1
GNAT2
GNB1
GNB2
GNB3
GNB4
GNB5
GNE
gnei3
GNMT
GNPAT
GNPTAB
GNPTG
GNRHR
GNS
GOLGA5
GORAB
GOSR2
GP1BA
GP1BB
GP9
GPAM
GPBAR1
GPC1
GPC3
GPC4
GPC5
GPC6
GPD1
GPD1L
GPD2
GPHN
GPIHBP1
GPR143
GPR174
GPR179
GPR37L1
GPR68
GPRC6A
GPRIN1
GPSM2
GPX4
GRB10
GRB7
GREB1L
GREM1
GRHL2
GRHL3
grhl3i1
GRID2
GRIK1
grik1tv2
GRIK4
GRIN1
GRIN2A
GRIN2B
GRIP1
GRK1
GRK5
GRM1
GRM4
GRM5
GRM6
GRM7
GRN
GRPR
GRXCR1
GRXCR2
GSC
GSDME
GSN
GSR
GSS
GSTP1
GTF2H5
GTF2I
GTF2IRD2
GTPBP3
gtpbp3i5
GUCA1A
GUCA1B
GUCY1A1
GUCY2C
GUCY2D
GUSB
GYG1
GYG2
GYPA
GYS1
GZF1
H19
HABP2
HACD1
HACE1
HADHA
HADHB
HAL
HAMP
HAND1
HAND2
HAO1
HAP1
HARS
HARS2
HAS2
HAX1
HBA1
HBA2
HBB
HBD
HCCS
HCLS1
HCN2
HCN4
HCRTR2
HDAC1
HDAC4
HDAC7
HDAC8
HDHD5
HELLPAR
HELQ
HEPACAM
HERC2
HES3
HES7
HESX1
HEXA
HEXB
HEXDC
HEY1
HEY2
HFE
HGD
HGF
HGFLH
HGSNAT
HHIPL2
HIBCH
HID1
HIF1A
HINT1
HIP1
HIRA
HIST1H1E
HIST1H3A
HIVEP1
HK1
HK2
HLA-DQA1
HLA-DRB1
HLCS
HLX
HMBS
HMCN1
HMGA1
HMGA2
HMGB1
HMGCL
HMGCS2
HMOX1
HMX2
HNF1A
HNF1B
HNF4A
hnf4atv2
HNMT
HNRNPA1
HNRNPD
HNRNPK
HNRNPU
HOMER2
HOMEZ
HOXA1
HOXA10
HOXA13
HOXA2
HOXB1
HOXB13
HOXC11
HOXC12
HOXD10
HOXD11
HOXD13
HPD
HPGD
HPRT1
HPS1
HPS3
HPS4
HPS5
HPS6
HPSE2
HR
HRAS
HRG
HRH4
HS2ST1
HSD11B2
HSD17B10
HSD17B3
HSD17B4
HSD3B2
HSF4
HSPA1B
HSPA1L
HSPA8
HSPB1
HSPB6
HSPD1
HSPG2
HSPH1
HTR1A
HTR2B
HTR2C
HTR3A
HTR3B
HTRA1
HTT
HUWE1
HYAL1
HYAL2
HYDIN
hydinib
HYLS1
IAPP
IARS2
IDH2
IDH3A
IDH3B
IDS
IDUA
IFIH1
IFITM5
IFNAR1
IFNAR2
IFNGR1
IFNGR2
IFRD1
IFT122
IFT140
IFT172
IFT27
IFT43
IFT52
IFT57
IFT74
IFT80
IFT81
IFT88
IGF1
IGF1R
IGF2
IGFALS
IGFBP4
IGFBP6
IGHG2
IGHMBP2
IGSF8
IHH
IKBIP
IKBKB
IKBKG
IKZF1
IL10
IL10RA
IL10RB
IL11RA
IL12B
IL12RB1
IL12RB2
IL13
IL17F
IL17RA
IL1A
IL1RL1
IL1RN
IL20RB
IL21
IL21R
IL2RA
IL2RG
IL36RN
IL6
IL6R
IL7R
ILDR1
ILK
IMMT
IMPDH1
IMPG1
IMPG2
INHBB
INO80
INPP4A
INPP5B
INPP5E
INPPL1
INS
INS-IGF2
INSL3
INSR
INTU
INVS
IPO13
IQCB1
IQCK
IQSEC2
IRAK1
IRAK3
IRAK4
IREB2
IRF4
IRF6
IRF7
IRF8
IRS1
IRS2
IRX1
IRX4
IRX5
ISCU
ISL1
ISPD
ITGA11
ITGA2
ITGA2B
ITGA6
itga6tv1
ITGA7
ITGA9
ITGAM
ITGB2
ITGB3
ITGB4
ITGB5
ITGB6
ITK
ITM2B
ITPR1
ITPR3
IVD
JAG1
JAG2
JAK2
JAK3
JARID2
JMJD1C
JMJD6
JPH2
JPH3
JRK
JUN
JUP
KALRN
KANK1
KANSL1
KARS
KAT2B
KAT6A
KAT6B
KBTBD13
KCNA1
KCNA2
KCNA5
KCNAB2
KCNB2
KCNC1
KCNC3
KCND2
KCND3
KCNE1
KCNE2
KCNE3
KCNE4
KCNE5
KCNH1
KCNH2
kcnh2tv3
KCNJ10
KCNJ11
KCNJ12
KCNJ13
KCNJ16
KCNJ2
KCNJ5
KCNJ6
KCNJ8
KCNK17
KCNK3
KCNK5
KCNMA1
KCNN3
KCNN4
KCNQ1
KCNQ1OT1
KCNQ2
KCNQ3
KCNQ4
KCNT1
KCNV2
KCTD1
KCTD17
KCTD3
KCTD7
KDM1A
KDM3B
KDM5A
KDM5B
KDM6A
KDR
KDSR
KEAP1
KERA
KHDC3L
KHK
KIAA0556
KIAA0586
KIAA0753
KIAA1109
KIAA1549
KIDINS220
KIF11
KIF1A
KIF1B
KIF1BP
KIF1C
KIF20A
KIF21A
KIF21B
KIF22
KIF23
KIF26B
KIF2B
KIF5A
KIF7
KIRREL3
KISS1
KISS1R
KIT
KITLG
KIZ
KL
KLC2
KLF1
KLF10
KLF11
KLF2
KLF4
KLF6
KLHDC8B
KLHL1
KLHL40
KLHL41
KLHL7
KLK1
KLK15
KLK3
KLK4
KLKB1
KLLN
KLRC1
KMT2A
KMT2B
KMT2C
KMT2D
KMT5B
KNG1
KRAS
KRIT1
KRT1
KRT10
KRT12
KRT13
KRT14
KRT16
KRT17
KRT2
KRT25
KRT3
KRT5
KRT6A
KRT6C
KRT74
KRT75
[truncated: 4,639 more rows]
